# Supplementary material for: Stoichiometric Responses of Soil Microbes and Enzymes to Altitudinal Gradients in Alpine Meadows
Source: Microorganisms. 2025 Nov 25;13(12):2692. doi: 10.3390/microorganisms13122692 (PMC12735218; doi:10.3390/microorganisms13122692)
Supplement: Supplementary file 1 [file microorganisms-13-02692-s001.zip]

Archive with 3 entries (2 files):
- microorganisms-3952544-supplementary/
- microorganisms-3952544-supplementary/Supplementary Materials Data S1.xlsx
- microorganisms-3952544-supplementary/Supplementary Materials Figure S1.pdf
