# Supplementary material for: Stoichiometric Responses of Soil Microbes and Enzymes to Altitudinal Gradients in Alpine Meadows
Source: Microorganisms. 2025 Nov 25;13(12):2692. doi: 10.3390/microorganisms13122692 (PMC12735218; doi:10.3390/microorganisms13122692)
Supplement: Supplementary file 1 [file microorganisms-13-02692-s001.zip › microorganisms-3952544-supplementary/Supplementary Materials Data S1.xlsx]

## Sheet: pH
0-10			10-20
1	6.342	YH-L	1	6.548
1	6.548		1	6.113
1	6.279		1	6.354
2	6.758	SQ-L	2	6.511
2	6.398		2	6.515
2	6.557		2	6.531
3	6.915	TH-L	3	7.015
3	6.853		3	6.899
3	6.684		3	6.925
4	7.053	GS-L	4	6.576
4	6.612		4	6.564
4	6.881		4	6.551
5	6.869	QJ-L	5	6.599
5	6.894		5	6.759
5	6.889		5	6.697
6	6.331	YL-L	6	6.207
6	6.141		6	6.349
6	6.583		6	6.136
7	6.275	YJ-L	7	6.523
7	6.165		7	6.77
7	6.299		7	6.681
8	6.658	YH-M	8	6.303
8	6.432		8	6.28
8	6.533		8	6.456
9	6.402	SQ-M	9	6.391
9	6.461		9	6.261
9	6.466		9	6.196
10	6.944	TH-M	10	7.116
10	7.099		10	7.166
10	6.886		10	7.147
11	6.594	GS-M	11	6.633
11	6.612		11	6.669
11	6.606		11	6.698
12	6.623	QJ-M	12	6.464
12	6.503		12	6.673
12	6.749		12	6.831
13	6.171	YL-M	13	6.303
13	6.16		13	6.199
13	6.189		13	6.247
14	6.442	YJ-M	14	6.419
14	6.463		14	6.3
14	6.481		14	6.235
15	6.492	YH-H	15	6.554
15	6.455		15	6.508
15	6.49		15	6.505
16	6.668	SQ-H	16	6.724
16	6.805		16	6.738
16	6.781		16	6.754
17	7.081	TH-H	17	7.139
17	7.097		17	7.233
17	7.112		17	7.124
18	6.472	GS-H	18	6.848
18	6.874		18	6.232
18	6.629		18	7.445
19	6.169	QJ-H	19	6.597
19	6.169		19	6.671
19	6.14		19	6.465
20	6.254	YL-H	20	6.196
20	6.397		20	6.177
20	6.401		20	6.206
21	6.716	YJ-H	21	6.687
21	6.811		21	6.589
21	6.544		21	6.7
